# Supplementary material for: Multifunctional Exosomes Derived from M2 Macrophages with Enhanced Odontogenesis, Neurogenesis and Angiogenesis for Regenerative Endodontic Therapy: An In Vitro and In Vivo Investigation
Source: Biomedicines. 2024 Feb 16;12(2):441. doi: 10.3390/biomedicines12020441 (PMC10886856; doi:10.3390/biomedicines12020441)
Supplement: Supplementary file 1 [file biomedicines-12-00441-s001.zip]

Archive with 1 entries (1 files):
- biomedicines-2850426-supplementary.pdf
